# Supplementary material for: A New Self-Healing Degradable Copolymer Based on Polylactide and Poly(p-dioxanone)
Source: Molecules. 2023 May 11;28(10):4021. doi: 10.3390/molecules28104021 (PMC10223814; doi:10.3390/molecules28104021)
Supplement: Supplementary file 1 [file molecules-28-04021-s001.zip]

Archive with 1 entries (1 files):
- molecules-2361620-supplementary.pdf
